# Supplementary material for: Epidemiological and Genetic Characteristics of Respiratory Viral Coinfections with Different Variants of Severe Acute Respiratory Syndrome Coronavirus 2 (SARS-CoV-2)
Source: Viruses. 2024 Jun 13;16(6):958. doi: 10.3390/v16060958 (PMC11209099; doi:10.3390/v16060958)
Supplement: Supplementary file 1 [file viruses-16-00958-s001.zip]

Archive with 2 entries (2 files):
- Tabl S1.xlsx
- Tabl S2.xlsx
