# Supplementary material for: Epidemiological and Genetic Characteristics of Respiratory Viral Coinfections with Different Variants of Severe Acute Respiratory Syndrome Coronavirus 2 (SARS-CoV-2)
Source: Viruses. 2024 Jun 13;16(6):958. doi: 10.3390/v16060958 (PMC11209099; doi:10.3390/v16060958)
Supplement: Supplementary file 1 [file viruses-16-00958-s001.zip › Tabl S1.xlsx]

## Sheet: Лист1
Table S2.GISAID and GenBank virus/sequence identification/accession numbers of Bulgarian strains analyzed in this study include SARS-CoV-2, A (H1N1), A (H3N2), B-Victoria, RSV-B, AdV, BoV, and PIV3			Supplementary Table 2. GISAID virus/sequence identification/accession numbers of Bulgarian RSV-B strains analyzed in this study
Strains	Accession number
SARS-CoV-2
hCoV-19/Bulgaria/275/2021	EPI_ISL_18443176
hCoV-19/Bulgaria/325/2023	EPI_ISL_18443177
hCoV-19/Bulgaria/605/2023	EPI_ISL_18443178
hCoV-19/Bulgaria/773/2023	EPI_ISL_18443179
hCoV-19/Bulgaria/774/2023	EPI_ISL_18443180
hCoV-19/Bulgaria/1029/2021	EPI_ISL_18468736
hCoV-19/Bulgaria/1305/2023	EPI_ISL_18468737
hCoV-19/Bulgaria/1342/2023	EPI_ISL_18443182
hCoV-19/Bulgaria/2123/2022	EPI_ISL_18468738
hCoV-19/Bulgaria/2144/2022	EPI_ISL_18468739
hCoV-19/Bulgaria/2252/2022	EPI_ISL_18468740
hCoV-19/Bulgaria/2519/2022	EPI_ISL_18468741
hCoV-19/Bulgaria/2559/2022	EPI_ISL_18443184
hCoV-19/Bulgaria/2715/2021	EPI_ISL_18443185
hCoV-19/Bulgaria/2734/2022	EPI_ISL_18468742
hCoV-19/Bulgaria/4222/2021	EPI_ISL_18443186
hCoV-19/Bulgaria/6240/2021	EPI_ISL_18443187
hCoV-19/Bulgaria/6722/2021	EPI_ISL_18443188
hCoV-19/Bulgaria/s121/2023	EPI_ISL_18443191
hCoV-19/Bulgaria/s155/2023	EPI_ISL_18443193
hCoV-19/Bulgaria/s215/2023	EPI_ISL_18443195
hCoV-19/Bulgaria/s372/2023	EPI_ISL_18443198
hCoV-19/Bulgaria/s374/2023	EPI_ISL_18443199
hCoV-19/Bulgaria/s454/2023	EPI_ISL_18443204
hCoV-19/Bulgaria/s4916/2021	EPI_ISL_18443206
hCoV-19/Bulgaria/s6948/2022	EPI_ISL_18468743
hCoV-19/Bulgaria/s8711/2021	EPI_ISL_18443209
A(H1N1)
A / H1N1	EPI_ISL_18414675
A / H1N1	EPI_ISL_18428911
A / H1N1	EPI_ISL_18428912
A(H3N2)
Strains	Accession number
A/Bulgaria/325/2023	EPI_ISL_18406107
A/Bulgaria/605/2023	EPI_ISL_18406223
B-Victoria
Accession number	Strains
B/Bulgaria/s155/2023	EPI_ISL_18428913
RSV-B
Strains	Accession number
hRSV/B/Bulgaria/1305/2023	EPI_ISL_18447493
hRSV/B/Bulgaria/2123/2022	EPI_ISL_18447453
hRSV/B/Bulgaria/2144/2022	EPI_ISL_18447455
hRSV/B/Bulgaria/2252/2022	EPI_ISL_18447464
hRSV/B/Bulgaria/2519/2022	EPI_ISL_18447468
hRSV/B/Bulgaria/2559/2022	EPI_ISL_18447473
hRSV/B/Bulgaria/2734/2022	EPI_ISL_18447498
hRSV/B/Bulgaria/s121/2023	EPI_ISL_18447481
hRSV/B/Bulgaria/s374/2023	EPI_ISL_18447495
hRSV/B/Bulgaria/s454/2023	EPI_ISL_18447496
AdV-C1
4222BG2021 PP801322	PP801322
BoV-V1
275BG2021 PP801320	PP801320
1305BG2023 PP801321	PP801321
PIV3
6722BG2021 PP801323	PP801323
