# Supplementary material for: Epidemiological and Genetic Characteristics of Respiratory Viral Coinfections with Different Variants of Severe Acute Respiratory Syndrome Coronavirus 2 (SARS-CoV-2)
Source: Viruses. 2024 Jun 13;16(6):958. doi: 10.3390/v16060958 (PMC11209099; doi:10.3390/v16060958)
Supplement: Supplementary file 1 [file viruses-16-00958-s001.zip › Tabl S2.xlsx]

## Sheet: Sheet1
Table S2. List of reference strains used for amino acid analysis of genetic sequences encoding viral proteins with the highest variability
Reference genome	Strain	Protein
A/Victoria /4897/2022(H1N1)	A(H1N1)	HA
A/Victoria /4897/2022(H1N1)	A(H1N1)	NA
A/Darwin/9/2021(H3N2)	A(H3N2)	HA
A/Darwin/9/2021(H3N2)	A(H3N2)	NA
B_Human_2021_Austria1359417	B-Victoria
B_Human_2021_Austria1359417	B-Victoria
hRSV/B/Australia/VIC-RCH056/2019	RSV-B	G
hRSV/B/Australia/VIC-RCH056/2019	RSV-B	F
AC_000017.1	AdV-C1	Hexon
AC_000017.1	AdV-C1	Penton
AC_000017.1	AdV-C1	Fiber
St1	BoV	V1/V2
S82195.1	PIV3	Fusion protein
JN089924.1	PIV3	Hemagglutinin–neuraminidase
